# Supplementary material for: Synchronous activity patterns in the dentate gyrus during immobility
Source: eLife. 2021 Mar 12;10:e65786. doi: 10.7554/eLife.65786 (PMC7987346; doi:10.7554/eLife.65786)
Supplement: Source code 1. [file elife-65786-code1.zip]

Archive with 96 entries (94 files):
- belt/
- __MACOSX/._belt
- belt/Movementdetection.vi
- __MACOSX/belt/._Movementdetection.vi
- belt/Subvi/
- __MACOSX/belt/._Subvi
- belt/Subvi/Save.vi
- __MACOSX/belt/Subvi/._Save.vi
- belt/Subvi/Camera control.vi
- __MACOSX/belt/Subvi/._Camera control.vi
- belt/Subvi/Tinker Init.vi
- __MACOSX/belt/Subvi/._Tinker Init.vi
- belt/Subvi/Tinker input.vi
- __MACOSX/belt/Subvi/._Tinker input.vi
- belt/Subvi/Integrator.vi
- __MACOSX/belt/Subvi/._Integrator.vi
- belt/Subvi/Establish Feedback.vi
- __MACOSX/belt/Subvi/._Establish Feedback.vi
- belt/Subvi/PiezoInit.vi
- __MACOSX/belt/Subvi/._PiezoInit.vi
- belt/Subvi/Lickometer.vi
- __MACOSX/belt/Subvi/._Lickometer.vi
- belt/Subvi/IO Set.vi
- __MACOSX/belt/Subvi/._IO Set.vi
- belt/Subvi/Camera Init.vi
- __MACOSX/belt/Subvi/._Camera Init.vi
- belt/Subvi/Movement integrator.vi
- __MACOSX/belt/Subvi/._Movement integrator.vi
- belt/Subvi/NI init.vi
- __MACOSX/belt/Subvi/._NI init.vi
- belt/Subvi/protocols.vi
- __MACOSX/belt/Subvi/._protocols.vi
- belt/Subvi/RealTimeNikon.vi
- __MACOSX/belt/Subvi/._RealTimeNikon.vi
- belt/Subvi/Load Protocoll.vi
- __MACOSX/belt/Subvi/._Load Protocoll.vi
- belt/Subvi/Tinker output.vi
- __MACOSX/belt/Subvi/._Tinker output.vi
- belt/Subvi/Savbe File.vi
- __MACOSX/belt/Subvi/._Savbe File.vi
- belt/Subvi/Airpuf.vi
- __MACOSX/belt/Subvi/._Airpuf.vi
- belt/Subvi/Save Protocoll.vi
- __MACOSX/belt/Subvi/._Save Protocoll.vi
- belt/Subvi/Camera Off.vi
- __MACOSX/belt/Subvi/._Camera Off.vi
- belt/Subvi/Round integrator.vi
- __MACOSX/belt/Subvi/._Round integrator.vi
- belt/Subvi/ArduinoWheel.vi
- __MACOSX/belt/Subvi/._ArduinoWheel.vi
- belt/Subvi/Odor Control.vi
- __MACOSX/belt/Subvi/._Odor Control.vi
- belt/Subvi/IO Init.vi
- __MACOSX/belt/Subvi/._IO Init.vi
- belt/Subvi/Tinker integrate.vi
- __MACOSX/belt/Subvi/._Tinker integrate.vi
- belt/Subvi/PiezoStop.vi
- __MACOSX/belt/Subvi/._PiezoStop.vi
- belt/Subvi/IO Output - Char.vi
- __MACOSX/belt/Subvi/._IO Output - Char.vi
- belt/Subvi/IO Read.vi
- __MACOSX/belt/Subvi/._IO Read.vi
- belt/Subvi/RealTimeNikonBAK.vi
- __MACOSX/belt/Subvi/._RealTimeNikonBAK.vi
- belt/Subvi/Ref-initializer.vi
- __MACOSX/belt/Subvi/._Ref-initializer.vi
- belt/Subvi/PathDef.vi
- __MACOSX/belt/Subvi/._PathDef.vi
- belt/Subvi/PiezoTone.vi
- __MACOSX/belt/Subvi/._PiezoTone.vi
- belt/Subvi/RoundCounter.vi
- __MACOSX/belt/Subvi/._RoundCounter.vi
- belt/Subvi/LineRead.vi
- __MACOSX/belt/Subvi/._LineRead.vi
- belt/Subvi/IR control.vi
- __MACOSX/belt/Subvi/._IR control.vi
- belt/Subvi/MasterInit.vi
- __MACOSX/belt/Subvi/._MasterInit.vi
- belt/Subvi/Save TimeStamps.vi
- __MACOSX/belt/Subvi/._Save TimeStamps.vi
- belt/Subvi/PupilFind.vi
- __MACOSX/belt/Subvi/._PupilFind.vi
- belt/Subvi/Reward.vi
- __MACOSX/belt/Subvi/._Reward.vi
- belt/Subvi/Eyetrack.vi
- __MACOSX/belt/Subvi/._Eyetrack.vi
- belt/Subvi/ArduinoBelt.vi
- __MACOSX/belt/Subvi/._ArduinoBelt.vi
- belt/Subvi/detect and mark pupil(SubVI).vi
- __MACOSX/belt/Subvi/._detect and mark pupil(SubVI).vi
- belt/Subvi/Beat.vi
- __MACOSX/belt/Subvi/._Beat.vi
- belt/Subvi/LineInit.vi
- __MACOSX/belt/Subvi/._LineInit.vi
- belt/Subvi/Time integrate.vi
- __MACOSX/belt/Subvi/._Time integrate.vi
