# Supplementary material for: Synchronous activity patterns in the dentate gyrus during immobility
Source: eLife. 2021 Mar 12;10:e65786. doi: 10.7554/eLife.65786 (PMC7987346; doi:10.7554/eLife.65786)
Supplement: Source code 5. [file elife-65786-code5.zip]

Archive with 1 entries (1 files):
- PCAsimilarity.m
